# Supplementary material for: Enhancing lycopene production in Bacillus subtilis by overcoming a critical enzymatic bottleneck
Source: Front Bioeng Biotechnol. 2025 Aug 29;13:1670015. doi: 10.3389/fbioe.2025.1670015 (PMC12425915; doi:10.3389/fbioe.2025.1670015)
Supplement: Supplementary file 2 [file DataSheet1.zip]

Archive with 11 entries (10 files):
- Supplementary_Data_Plasmid_Maps_And_Sequences/
- Supplementary_Data_Plasmid_Maps_And_Sequences/pHT-GGPPS11LYC3dxs.dna
- Supplementary_Data_Plasmid_Maps_And_Sequences/pHT-GGPPS1LYC3dxs.dna
- Supplementary_Data_Plasmid_Maps_And_Sequences/pHT-gpsLYC3.dna
- Supplementary_Data_Plasmid_Maps_And_Sequences/pHT-gpsLYC3dxs.dna
- Supplementary_Data_Plasmid_Maps_And_Sequences/pHT-idsALYC3dxs,r.dna
- Supplementary_Data_Plasmid_Maps_And_Sequences/pHT-idsALYC3dxs.dna
- Supplementary_Data_Plasmid_Maps_And_Sequences/pHT-LYC4.dna
- Supplementary_Data_Plasmid_Maps_And_Sequences/pHT-LYC4A.dna
- Supplementary_Data_Plasmid_Maps_And_Sequences/pHT-SlG1LYC3dxs.dna
- Supplementary_Data_Plasmid_Maps_And_Sequences/pHT100.dna
